# Supplementary material for: Identification of Small-Molecule Bioactive Constituents from the Leaves of Vaccinium bracteatum Confirms It as a Potential Functional Food with Health Benefits
Source: Foods. 2023 Jan 1;12(1):177. doi: 10.3390/foods12010177 (PMC9818789; doi:10.3390/foods12010177)
Supplement: Supplementary file 1 [file foods-12-00177-s001.zip]

Archive with 1 entries (1 files):
- foods-2121512-supplementary.pdf
